# Supplementary material for: Phenotypic and Allelic Frequencies of ABO and Rh(D) Blood Antigens in Ghana: A Systematic Review
Source: Immun Inflamm Dis. 2024 Dec 25;12(12):e70112. doi: 10.1002/iid3.70112 (PMC11669777; doi:10.1002/iid3.70112)
Supplement: Supplementary file 1 — Supporting information. [file IID3-12-e70112-s001.XLSX]

## Sheet: SUPPLEMENTARY FILE_DETAILS OF T
Authors	Samplesize	Geo_area	Region	District	ages	year	studydesign	female	male	Method_Blood_group	A_Perc	B_Perc	O_Perc	AB_Perc	Rh_Pos_Perc	RH_Neg_Perc	Journal
Ackah et al., 2024	515	Middle belt	Ashanti	Kumasi	Adults	2024	Cross-sectional	259	288	Tube	22.7	21.6	53.1	2.7	89.2	10.8	COVID
Ampomah et al., 2023	280	Middle belt	Western	Multicentre	Adults	2023	Cross-sectional	158	122		18.93	23.21	50.71	7.14	999	999	Integrated Health Research Journal
Ansah et al., 2020	272	Southern	Volta	Ho TH	Adults	2020	Cross-sectional	78	194		16.54	19.85	59.19	4.41	88.97	11.03	J Haem Clin Ther
Appiah et al., 2022	84	Northern	Northern	TTH	Adults	2022	Cross-sectional	39	45	Tube	29.8	23.8	40.5	6	999	999	SciMedicine Journal
Bawa et al., 2020	2802	Northern	Northern	Kpandai	Adults	2020	Cross-sectional	115	2687	Not stated	13.06	24.7	61.6	0.64	88.8	11.2	Journal of Community Health
Doku et al., 2022	14360	Southern	Volta	Regional	Preg	2022	Cross-sectional	6893	7467	Tube	20.6	25.7	50.7	3.2	92.7	7.3	African Health Sciences
Lamptey et al., 2018	463	Southern	Greater Accra	Shai Osu- doku	All ages	2018	Cross-sectional	309	154	Not stated	17.9	27.7	46.7	7.6	999	999	Malaria Journal
Nkansah et al., 2019	3306	Middle belt	Ashanti	Offinso North	Adults	2019	Cross-sectional	567	2739	Not stated	12.3	20.4	66.4	0.9	93.8	6.2	Journal of Immunoassay and Immunochemistry
Nkansah et al., 2023	410	Northern	North East	West Mamprusi	Children	2023	Cross-sectional	197	213	Tube	23.27	27.56	45.37	3.41	97.31	2.69	International Journal of Research and Reports in Hematology
Ofosu et al., 2017	323	Middle belt	Western	West Akim Municipal	Adults	2017	Cross-sectional	45	278	Not stated	24.1	16.4	58.2	1.2	91	9	International Journal of Science and Research (IJSR)
Osisiogu et al., 2023	208	Southern	Greater Accra	Adentan M	All ages	2023	Cross-sectional	147	61	Tile	21	24	50	5	84	16	International Journal of Pathogen Research
Simpong et al., 2023	333	Multicenter	Multicenter	Kumasi, Wa & Koforidua	Pregnant women	2023	Cross-sectional	333	999	Not stated	17.59	28.01	49.19	5.21	94.8	5.2	PLoS ONE
Smith et al., 2018	412	Middle belt	Ashanti	KNUST	Adults	2018	Cross-sectional	175	237	Not stated	19.7	26	51.2	3.1	90.3	9.7	Journal of Nutrition and Metabolism
Tetteh et al., 2023	240	Southern	Central	Cape Coast	Adults	2023	Cross-sectional	16	224	Tile	11.3	12.9	75	0.8	96.3	3.7	Journal of Tropical Medicine
Wemochigah et al., 2022	33896	Southern	Central	Cape Coast	Adults	2022	Cross-sectional	999	999	Not stated	11.8	13.4	71.3	3.5	95.8	4.2	Frontiers
Amoaning et al., 2022	117	Southern	Central	UCC	Adults	2022	Cohort	46	71	Tile	21.4	17.1	58.1	3.4	90.6	9.4	Advances in Hematology
Tapela et al., 2022	205	Multicenter	Multicenter	Ga East & Cape Coast	Adults	2022	Longitudinal	105	100	Tile	20.1	18.1	46.5	15.3	999	999	BMC Medicine
Acquaye, 2004	1533	Southern	Greater Accra	KBTH	Adults	2004	Retrospective	999	999	Tube	21.27	22.05	54.6	2.08	94.06	5.94	Ghana Medical Journal
Doku et al., 2019	42317	Southern	Greater Accra	Regional	All ages	2019	Retrospective	15515	26802	Not stated	20.7	24.3	50	5	93.79	6.21	Int J Immunogenet.
Kretchy et al., 2017	11298	Middle belt	Eastern	Multicentre	Adults	2017	Retrospective	5649	5626	Not stated	18.9	19.6	58.3	3	92.5	7.5	Sch. J. App. Med. Sci.
Osei-Boakye et al., 2023	5089	Middle belt	Bono	Sunyani	All ages	2023	Retrospective	3208	1881	Tube	23	24.9	48.1	4	93.1	6.9	SciMedicine Journal
Osei-Boakye et al., 2023	6847	Middle belt	Bono	Sunyani	Adults	2023	Retrospective	814	6033	Not stated	13.3	16.4	69.8	0.5	89.9	10.1	Journal of Immunoassay and Immunochemistry
Tchum et al., 2023	860	Middle belt	Bono	Wenchi & Tain	Children	2023	Retrospective	421	439	Not stated	29.6	23.3	41.4	5.7	999	999	BMC Nutrition
Walana et al., 2023	6094	Multicenter	Multicenter	Wa & Accra & Oti & Tamale	Adults	2023	Retrospective	122	5972	Not stated	18.31	23.48	55.09	3.12	90.53	9.47	Health Science Reports
Bedu-Addo et al., 2014	839	Middle belt	Ashanti	Agogo	Pregnant women	2014	Not stated	839	999	Molecular	18	22.6	55.4	4	999	999	Malaria Journal
Isaac et al., 2017	400	Middle belt	Eastern	Birim-North	Adults	2017	Not stated	215	185	Not stated	21.3	20.8	54.3	3.8	95	5	International Journal of Inovative Research and Advanced Studies
Koomson et al., 2020	166	Southern	Central	Winneba	Adults	2020	Not stated	34	132	Tile	23.5	17.5	56	3	92.2	7.8	Journal of Biology and Life Science
Kuadzi et al., 2011	121	Southern	Greater Accra	KBTH	Children	2011	Not stated	50	71	Tube	19.8	26.4	49.6	4.2	999	999	Pan Afric Med. J.
Muntaka & Opoku-okrah, 2013	437	Middle belt	Ashanti	KATH	Adults	2013	Not stated	308	129	Tube	20.82	18.52	57.44	3.2	97.7	2.3	AU J.T.
